# Supplementary material for: Mammalian Otolin: A Multimeric Glycoprotein Specific to the Inner Ear that Interacts with Otoconial Matrix Protein Otoconin-90 and Cerebellin-1
Source: PLoS One. 2010 Sep 15;5(9):e12765. doi: 10.1371/journal.pone.0012765 (PMC2939893; doi:10.1371/journal.pone.0012765)
Supplement: Table S1 — Amino acid sequence comparison between mouse otolin and its vertebrate orthologs. (0.03 MB XLS) [file pone.0012765.s004.xls]

## Sheet: Sheet1
		% amino acid identity to mouse otolin
	Full-length	C1q domain
Mouse (Mus musculus)	100	100
Human (Homo sapien)	70	86
Canine (Canine familiaris)	62	83
Cat (Felix catus)	?	87
Cow (Bos taurus)	70	81
Opossum (Monodelphis domestica)	64	79
Horse (Equus caballus)	68	79
Platypus (Ornithorhynchus anatinus)	59	75
Chicken (Gallus gallus)	68	77
Zebra fish (Danio rerio)	43	53
